# Supplementary material for: Sputum microbiota and inflammation at stable state and during exacerbations in a cohort of chronic obstructive pulmonary disease (COPD) patients
Source: PLoS One. 2019 Sep 17;14(9):e0222449. doi: 10.1371/journal.pone.0222449 (PMC6748569; doi:10.1371/journal.pone.0222449)
Supplement: S1 Table — p*: FDR-corrected p-values, Wilcoxon test. Effect size cut off 0.5. (XLSX) [file pone.0222449.s002.xlsx]

## Sheet: Phylaaldex_output
Phylus level	p*
Acidobacteria	0.48
Actinobacteria	0.70
Bacteroidetes	0.26
Chlamydiae	0.28
Firmicutes	0.78
Fusobacteria	0.27
Parcubacteria	0.09
Proteobacteria	0.09
SR1	0.58
Saccharibacteria	0.45
Spirochaetae	0.34
Synergistetes	0.62
Tenericutes	0.67

## Sheet: Genusaldex_output
Genus level	p*
Acidobacteria_Subgroup.2_o_f_g	0.49
Actinobacteria_Actinobacteria_Actinomycetales_Actinomycetaceae_Actinomyces	0.24
Actinobacteria_Actinobacteria_Actinomycetales_Actinomycetaceae_unc	0.45
Actinobacteria_Actinobacteria_Bifidobacteriales_Bifidobacteriaceae_Bifidobacterium	0.50
Actinobacteria_Actinobacteria_Bifidobacteriales_Bifidobacteriaceae_Scardovia	0.71
Actinobacteria_Actinobacteria_Corynebacteriales_Corynebacteriaceae_Corynebacterium	0.56
Actinobacteria_Actinobacteria_Corynebacteriales_Nocardiaceae_Rhodococcus	0.44
Actinobacteria_Actinobacteria_Micrococcales_Micrococcaceae_Rothia	0.95
Actinobacteria_Coriobacteriia_Coriobacteriales_Coriobacteriaceae_Atopobium	0.62
Actinobacteria_Coriobacteriia_Coriobacteriales_Coriobacteriaceae_Cryptobacterium	0.71
Bacteroidetes_Bacteroidia_Bacteroidales_Porphyromonadaceae_Porphyromonas	0.24
Bacteroidetes_Bacteroidia_Bacteroidales_Porphyromonadaceae_Tannerella	0.33
Bacteroidetes_Bacteroidia_Bacteroidales_Porphyromonadaceae_unc	0.76
Bacteroidetes_Bacteroidia_Bacteroidales_Prevotellaceae_Alloprevotella	0.18
Bacteroidetes_Bacteroidia_Bacteroidales_Prevotellaceae_Prevotella	0.10
Bacteroidetes_Bacteroidia_Bacteroidales_Prevotellaceae_Prevotella.2	0.79
Bacteroidetes_Bacteroidia_Bacteroidales_Prevotellaceae_Prevotella.6	0.75
Bacteroidetes_Bacteroidia_Bacteroidales_Prevotellaceae_Prevotella.7	0.63
Bacteroidetes_Bacteroidia_Bacteroidales_Prevotellaceae_g	0.70
Bacteroidetes_Flavobacteriia_Flavobacteriales_Flavobacteriaceae_Bergeyella	0.25
Bacteroidetes_Flavobacteriia_Flavobacteriales_Flavobacteriaceae_Capnocytophaga	0.49
Bacteroidetes_Sphingobacteriia_Sphingobacteriales_Chitinophagaceae_Hydrotalea	0.34
Bacteroidetes_Sphingobacteriia_Sphingobacteriales_Chitinophagaceae_Sediminibacterium	0.21
Chlamydiae_Chlamydiae_Chlamydiales_Chlamydiales.Incertae.Sedis_unc.bact	0.30
Firmicutes_Bacilli_Bacillales_Family.XI_Gemella	0.77
Firmicutes_Bacilli_Bacillales_Staphylococcaceae_Staphylococcus	0.59
Firmicutes_Bacilli_Lactobacillales_Aerococcaceae_Abiotrophia	0.45
Firmicutes_Bacilli_Lactobacillales_Carnobacteriaceae_Dolosigranulum	0.72
Firmicutes_Bacilli_Lactobacillales_Carnobacteriaceae_Granulicatella	0.93
Firmicutes_Bacilli_Lactobacillales_Lactobacillaceae_Lactobacillus	0.77
Firmicutes_Bacilli_Lactobacillales_Streptococcaceae_Streptococcus	0.93
Firmicutes_Clostridia_Clostridiales_Family.XI_Parvimonas	0.18
Firmicutes_Clostridia_Clostridiales_Family.XIII_Mogibacterium	0.74
Firmicutes_Clostridia_Clostridiales_Family.XIII_Eubacterium.brachy.group	0.72
Firmicutes_Clostridia_Clostridiales_Family.XIII_Eubacterium.nodatum.group	0.47
Firmicutes_Clostridia_Clostridiales_Lachnospiraceae_Butyrivibrio.2	0.68
Firmicutes_Clostridia_Clostridiales_Lachnospiraceae_Catonella	0.55
Firmicutes_Clostridia_Clostridiales_Lachnospiraceae_Howardella	0.69
Firmicutes_Clostridia_Clostridiales_Lachnospiraceae_Lachnoanaerobaculum	0.41
Firmicutes_Clostridia_Clostridiales_Lachnospiraceae_Oribacterium	0.74
Firmicutes_Clostridia_Clostridiales_Lachnospiraceae_Shuttleworthia	0.78
Firmicutes_Clostridia_Clostridiales_Lachnospiraceae_Stomatobaculum	0.24
Firmicutes_Clostridia_Clostridiales_Lachnospiraceae_g	0.55
Firmicutes_Clostridia_Clostridiales_Peptostreptococcaceae_Filifactor	0.65
Firmicutes_Clostridia_Clostridiales_Peptostreptococcaceae_Peptostreptococcus	0.52
Firmicutes_Clostridia_Clostridiales_Ruminococcaceae_Ruminococcaceae.UCG014	0.79
Firmicutes_Erysipelotrichia_Erysipelotrichales_Erysipelotrichaceae_Solobacterium	0.21
Firmicutes_Erysipelotrichia_Erysipelotrichales_Erysipelotrichaceae_g	0.50
Firmicutes_Negativicutes_Selenomonadales_Veillonellaceae_Anaeroglobus	0.66
Firmicutes_Negativicutes_Selenomonadales_Veillonellaceae_Dialister	0.30
Firmicutes_Negativicutes_Selenomonadales_Veillonellaceae_Megasphaera	0.68
Firmicutes_Negativicutes_Selenomonadales_Veillonellaceae_Selenomonas.3	0.46
Firmicutes_Negativicutes_Selenomonadales_Veillonellaceae_Veillonella	0.58
Firmicutes_Negativicutes_Selenomonadales_Veillonellaceae_unc	0.72
Fusobacteria_Fusobacteriia_Fusobacteriales_Fusobacteriaceae_Fusobacterium	0.08
Fusobacteria_Fusobacteriia_Fusobacteriales_Leptotrichiaceae_Leptotrichia	0.67
Fusobacteria_Fusobacteriia_Fusobacteriales_Leptotrichiaceae_Oceanivirga	0.66
Parcubacteria_Candidatus.Adlerbacteria_unc.bact_unc.bact_unc.bact	0.12
Parcubacteria_Candidatus.Nomurabacteria_unc.bact_unc.bact_unc.bact	0.12
Parcubacteria_unc.bact_unc.bact_unc.bact_unc.bact	0.70
Proteobacteria_Alphaproteobacteria_Caulobacterales_Hyphomonadaceae_Woodsholea	0.30
Proteobacteria_Alphaproteobacteria_Rhizobiales_Bradyrhizobiaceae_Bradyrhizobium	0.36
Proteobacteria_Alphaproteobacteria_Rhizobiales_Phyllobacteriaceae_Mesorhizobium	0.16
Proteobacteria_Alphaproteobacteria_Rhodospirillales_Acetobacteraceae_Acidocella	0.35
Proteobacteria_Alphaproteobacteria_Rhodospirillales_B79_unc.bact	0.14
Proteobacteria_Alphaproteobacteria_Rhodospirillales_Rhodospirillaceae_unc	0.29
Proteobacteria_Alphaproteobacteria_Rhodospirillales_Rhodospirillales.Incertae.Sedis_Reyranella	0.41
Proteobacteria_Betaproteobacteria_Burkholderiales_Burkholderiaceae_BurkholderiaParaburkholderia	0.24
Proteobacteria_Betaproteobacteria_Burkholderiales_Burkholderiaceae_Lautropia	0.79
Proteobacteria_Betaproteobacteria_Burkholderiales_Burkholderiaceae_Ralstonia	0.09
Proteobacteria_Betaproteobacteria_Burkholderiales_Comamonadaceae_Pelomonas	0.14
Proteobacteria_Betaproteobacteria_Burkholderiales_Comamonadaceae_g	0.08
Proteobacteria_Betaproteobacteria_Neisseriales_Neisseriaceae_Eikenella	0.73
Proteobacteria_Betaproteobacteria_Neisseriales_Neisseriaceae_Kingella	0.74
Proteobacteria_Betaproteobacteria_Neisseriales_Neisseriaceae_Neisseria	0.42
Proteobacteria_Betaproteobacteria_Neisseriales_Neisseriaceae_g	0.73
Proteobacteria_Betaproteobacteria_TRA320_f_g	0.55
Proteobacteria_Epsilonproteobacteria_Campylobacterales_Campylobacteraceae_Campylobacter	0.81
Proteobacteria_Gammaproteobacteria_Cardiobacteriales_Cardiobacteriaceae_Cardiobacterium	0.47
Proteobacteria_Gammaproteobacteria_Pasteurellales_Pasteurellaceae_Actinobacillus	0.45
Proteobacteria_Gammaproteobacteria_Pasteurellales_Pasteurellaceae_Aggregatibacter	0.47
Proteobacteria_Gammaproteobacteria_Pasteurellales_Pasteurellaceae_Haemophilus	0.92
Proteobacteria_Gammaproteobacteria_Pseudomonadales_Moraxellaceae_Moraxella	0.41
Proteobacteria_Gammaproteobacteria_Pseudomonadales_Pseudomonadaceae_Pseudomonas	0.57
Proteobacteria_Gammaproteobacteria_Xanthomonadales_Xanthomonadaceae_Dyella	0.37
Proteobacteria_Gammaproteobacteria_Xanthomonadales_Xanthomonadaceae_Rhodanobacter	0.65
Proteobacteria_Gammaproteobacteria_o_f_g	0.52
SR1.(Absconditabacteria)_Ambtax_Ambtax_Ambtax_Ambtax	0.67
Saccharibacteria_Ambtax_Ambtax_Ambtax_Ambtax	0.73
Saccharibacteria_Candidatus.Saccharibacteria.bacterium.UB2523_Candidatus.Saccharibacteria.bacterium.UB2523_Candidatus.Saccharibacteria.bacterium.UB2523_Candidatus.Saccharibacteria.bacterium.UB2523	0.70
Saccharibacteria_Unknown.Class_Unknown.Order_Unknown.Family_Candidatus.Saccharimonas	0.54
Saccharibacteria_c_o_f_g	0.58
Spirochaetae_Spirochaetes_Spirochaetales_Spirochaetaceae_Treponema.2	0.38
Synergistetes_Synergistia_Synergistales_Synergistaceae_Fretibacterium	0.74
Tenericutes_Mollicutes_Mycoplasmatales_Mycoplasmataceae_Mycoplasma	0.70

## Sheet: ASValdex_output
ASV level	p*
3bb44124cead06671fba7c71c09e821f	0.80
a64f40da4199b6734698f009f0e50d9a	0.72
de20f995660496251a0065b8e064067a	0.85
1d090a8b11b17986a606c62d19bef672	0.72
2f0237ec232d7b1fcf56095e4ee6a2a5	0.30
3fcece66cb6c435d6b6becb3ddecffc0	0.66
5225764c4ea4caf3af9db6b8e7e71018	0.73
716a49156b6ee7acbf8918ab6ba0a16b	0.66
746c0c6edc5b905c80e0a1f6bc328301	0.72
88054ec4fd56a26d9a396648e6a25e9e	0.50
9ab10a9ba0c9686e9fbf9e7d5fcc3d8a	0.71
f30fa8a4d7d40ed0bb7cf0f70089c79b	0.83
f72e007caf0154c2851b91d8396d676f	0.76
68077071c38b67a6d5353a0261bd5c56	0.66
41388070b02a7c162aa7245ce4812ebd	0.78
a2384fb19ec710984135aecd427794a5	0.85
a9370fc00e3a694544ce3b6826933f61	0.55
0dea7be1e56d386113c1ba0044285af7	0.93
173b8383238dc87920b640dfd06347b3	0.73
adaee256a34ff7012e77d1a26d82b874	0.39
bf51277fc250d0027512309725ff074f	0.66
e1ee0a34cdeed1b35c0d76410a513439	0.85
f0537a8dcbfb7b18465d751de034e9ae	0.72
d2ab242cae64d63cc199c5fe15bd3ba9	0.51
27d6ff54816a1a1f50e373155cbcdb80	0.81
3c3c05b27064591a63bdabfe89ee6022	0.86
3d31acd97f2162ce340b98b8b40c4969	0.64
99e0e5dd0d27f74448a25c5f3bab5d86	0.79
d386863b6a0565708ae63f7aec6cec88	0.49
d9a496f2d3114213d8d4c17e9f518d0a	0.83
f7672a2cc6bdf81527b2ca29d5443cc8	0.67
f7cf33648c7d6bda19e991b97583cdab	0.82
12d746ea489d74ef50b3e84eecde1cfc	0.84
80fad953c17fb49f5a4cad699e460476	0.72
64d3b7c04b88483156e761863acfe681	0.80
8ac2b67c79adb6724b4b10ccb62f2db4	0.78
002b038514ea383d4a11fffa3178cb3c	0.83
d83e01941081ed08f31b1036ebb59abc	0.77
f65bb38e59a04aadd2406fbac2eb31c2	0.41
9e420a3f4d78fc7cda4d63feb0617c43	0.85
9ef0cbc51b4da5071e9139d2b1624b7b	0.80
7ee2060995e5c6b9b98c6177ad807e46	0.82
319f7343351da6ccc09bbdfbc859cb91	0.82
709b2f6602c4983a9bc660b7c39151b1	0.76
318bb5d0ed821a99e72aaffe7e6c7643	0.78
46d02aaa6e2c73022123854800837570	0.78
7af00553e37e4d72ae3a5e2196d9085d	0.84
2fa5f8208c269b9a0808567d50f42f3f	0.65
adf3c07f4b7887943fb37facec8c4513	0.81
cd8d1130789b70798033445d08af0c66	0.79
14a693f88ce335f167a1e8fbbd104715	0.77
4bdcc42214a06688a8609238342b611e	0.54
4beba16b45e183b571d4cbfedb8df719	0.69
5fa06749e53643d589b94ed082400818	0.50
72450a47f61f482c5cea74544ebab045	0.74
8cade8536ebe7db372f9170e03d50086	0.85
add7f5d621120b854b4f1ab2f611089e	0.60
c5a124b2dbff5725ea7995b2871f2566	0.89
6469e5a7d3ee461ae94099be7264f3cb	0.72
9cd1a7d9a0501bb91a69b628378d521f	0.55
4462ec0505be840808e44c930eda49d7	0.78
6bad44024ea516a8ff026d50bfbdff72	0.78
6efcdc30ef3bd856ba277461020b0afa	0.79
6fe9868d826997d9655bffd7ce14ff61	0.84
7edd5036cada4c421b445a2a4163eb60	0.85
d3749b0287a28012a923bde30f53d1da	0.81
a31e86614df130a34b23461d9d16cc0e	0.45
4807fd4aead0b0bf88e292fcc2213ed8	0.82
9691be9b363494bdd6615b086e5a5234	0.81
b7942f4f3c2bb7b85f974d89ba64d59c	0.83
b970b7218f0671abd2c5d5050641543d	0.70
0cb1c02a117de5b6fda70df2a8773112	0.71
189812cc259f3405e3798f8a6a6fdb3f	0.73
2efeb9d3b6d567fe15abba94f058e9cb	0.66
2f7d30827129f2d357a5d861fa0539c4	0.89
6bb209c78ae2eaa3537d86629cbee9cd	0.72
5dc6854cf9de0938ecb0052924b596d5	0.48
e49eac12036d939089f77cf1d2206c56	0.37
ebc0cfc837415e232fb121382722cd22	0.43
089a1f1f72e5358297250366530029ed	0.83
2f97492ef9c9571e2e76166dde9d64eb	0.71
44536e7d859312677ce835c0cb53eeca	0.76
4b66adeaae33521048dba7f7d59fdac9	0.85
7bd174e37aaa1b9ae64888e333970efb	0.73
fe545471a55fb02ecebd94fcbac97ad9	0.78
6e68d3873eb052ed4a4c880b2b858e2a	0.70
a5b69f125c8e15c8b470bd65ffa241c1	0.96
dd68c7b3d6b665f362d388f2f1be6663	0.64
e2c6d4bc7becad9b4c42ccbdf856a547	0.72
9b23053de8f4269fe6b5ce286dfbef3c	0.80
4394468b49611f78b96b64d72449fab5	0.50
a822eed692bc6f11f3e7a953ac0a23e4	0.82
07d313706ba0c85687c8d95b664b84bc	0.72
101637aba474a6614786486ad42acb11	0.96
23fe0c04d67d4eeefce8d4407e986a0a	0.76
6e7317c14238561fe5865674e3a3206d	0.75
73b9a313c153726841a55e295f19bdb5	0.87
98c60003caac4798b6e9a0da3102d2dd	0.83
9dc339604e5c34b64f28fab98e60e58b	0.83
d3829c53b66db828d6bff7f21c6dad28	0.69
e654e52c906641a46afddd91d50e6b12	0.68
ef5af48ec2b6c023c5de28c59cb08a40	0.83
a3725fbb7f4a76528d54dd283e88cad8	0.83
0f5f61c4246e0e4d730d2d544f987ddd	0.85
409f711b59152d57926cf444c5577087	0.63
8f3c8cb8544640becafb5777eb7a5858	0.45
bb5a0c438071c99f1cf47c992e7b9e1c	0.77
b7f566d089a3925a738e9c46c3691949	0.84
5f2ed7cb3ab7af95d987b6d2ea49a6a2	0.79
3fe8608797c2760295ca61479f630cb6	0.82
4849ebeb7e7a11220d7f32bd7d1cd304	0.73
2f5180398d4bcf550314f34ffc93e508	0.82
6753c88c996814bb18610088fe2a649d	0.72
902d29005d8dd9c5608159f1e829f724	0.84
e3efabb72af76509e56c9e673cc7cc65	0.74
57b315f963039a82671fa643971d1431	0.38
677a4fa7719a689e649c05887659998a	0.69
575abc11aa4c593a76e4526d6531aba5	0.83
77c0eb3868af3c05b52bdec996f96858	0.93
7ac5e015ccf7472a0e7954d172ee9586	0.78
a0cf8a60a14ff953ee5a14bef6a96ec8	0.83
a925205cacffbc864e25e265facaa28c	0.69
e06deb1809f2879f7bb21b398c5e8846	0.77
30ab791a2769cc4b240ab0244f235b5a	0.79
3a467be9a4ca8dcd3805a2230751a495	0.86
3c76a8e7f11f91f52d71635b64956208	0.57
998cdb402e5886040c99a733f737a2e4	0.80
f148c9872201cbd90a403cf63b13e46c	0.73
00a2f7e2564becc62e71c46821779802	0.82
d205653fe15c7c7ce42de2a1523250ce	0.86
3c0eca9c17204b5e9945c6a03adebb10	0.70
32455248f323ccf1db4ce7b77e3ce901	0.69
93b015e2804451cafc5eb0082b80cb9e	0.59
10635b6dc248b6c892ee716586b9aaa8	0.80
35fd41579b5eec27ec14c400c586c480	0.63
63719d66121cd4112b5d8b5d1bacd4b0	0.74
9be7cae2c0b1fa7c813f94794453de55	0.81
1dedf6168635e26c1f3aa0c35fa96e79	0.84
66b5974c391190a6307245b4b96b4b00	0.84
6bed8d8a27af545806cb1691b4518cf1	0.82
019f1db2e1cbf6cc28662af5527be23d	0.86
24522f7485582e07564aed7c426af59d	0.62
5354b5f62e45014a1b54b8ad68cfa269	0.84
55ae36374045b6a58fdc9c11936be5cc	0.84
5c7cd4afe047a1fa454b6a815a951c2f	0.89
5ffa45b1ff8681e9b0a43ea196e86275	0.81
66451ed3342638c5b0a3885dd37a92d8	0.83
6b965fb736bf65f4d633d9f3280c3ccf	0.76
a05c70a73d792d1f12d63202458721ae	0.78
aa15ec5479cde6d5381cbc99a0f6a59e	0.77
d59eb92ad1cea014dba32c409a075aff	0.81
d6403e5b4389d1c8f2e1c218c0a59134	0.87
d8a144b26cf18532fea593b1fa42ce57	0.80
e3c9c2a072b1dd41a3d26f812f5c5f0e	0.75
fe7bf751391c0c2a03833a00c252d3f7	0.71
9757b40f934de1117e352e7d2870de42	0.82
afc51b2c9be76cc7fedaed4cc7bdf3f3	0.74
d2056d7ce9b69aef41f72d361c733f7b	0.66
d583f7efa4e8e3253337b97e794d5b2a	0.87
de69acbf841c6d1db16d3fdd81483ad0	0.79
e47b7c57183d489a185e684d3dc8f4e6	0.83
5b84d6012d7a67e402a6b17ba9518803	0.87
151004f4bc42b5658e5bafe0e6dd6552	0.84
57718249a5ad377c67021fe64e05e316	0.75
e3417b793e51af59b0af48d725e71f48	0.81
2d41981ee289bc672dfef616e0220b7f	0.83
5ac2ed53e956273430ecfe2dfa3d62a6	0.79
958e78cc909d8db0ed28f04ac575e69c	0.85
e13730b1eee34ff9f8b1ef3d793d0cdc	0.78
f35f43095925faad5b2c3f4ca51ec16d	0.78
0c7149860f9b569c83c2482ebaed7f3a	0.74
18f448e863b93b0ac96a0a2920efef3f	0.26
90b94d0d853e64e5c2f90813f203c981	0.40
4171d2f387caec0ee87a3a1142f56343	0.26
057a7b9d7a9e9507a292985aeaccfb87	0.48
b7eeee7c4bfa101ce5827c3db39d69d2	0.49
8b0321655a3c43296a5de85a7e03df5a	0.33
e223029d88c93b094de338401f648234	0.53
2e4801c33e80c3eea8d4b41b618fb670	0.39
ae6522f23bb77f395e900a45ca50dc5b	0.27
854bdf995857c8b7a21d50ccfcbf5696	0.47
e80fa3df0eadaee271c692b8220e4867	0.53
5729bf02296fda90feb718ec38cadb1e	0.74
6c0151e64ff6d8e2780bdf20a6260b8b	0.74
e52f3c87e884cc0511be0b0ad3d5f1ec	0.62
d83a14ea274cb3e35b91f494c87d4c90	0.42
3d2c97d3a7a30c9c1aa1a4dc5df076b6	0.85
3638f2062c305c79df283ef573a10b97	0.30
d026ba8391312cd4726993268770b541	0.22
9e44fc82a0d6ac6109dac3dc4f1a3409	0.22
d1d2369e5d24e487e8c865eff9161dcb	0.27
c773422b3dd3b7f057a6ec0d5fb93733	0.81
40ea9dee67db01bfa27b56d53846f863	0.82
9b39a845425872b8466dd78a5748b19d	0.76
0a37eb82f9619bf6c2a964b3c8088514	0.82
ad14de925de88b6b4d6297a4adf4fa01	0.79
1efa2e9ca8d9d0128928e26097941fb2	0.85
b4565faf7a43079ef0ab44fcd1a05817	0.79
0b2a1f27a25e7037c198c06f1ec5b478	0.68
6b25a378e95a985d2094c08056c9f2c0	0.89
7e4c8c964ee846be66d272ff7d413421	0.84
dbe89f66755c69226e60c15056c8cbe2	0.59
ccb500f51c16c6aa65ef42f609ee4117	0.80
97bca68b08b9ff7077ed2b5e4aa6b360	0.74
7f0efc5b5223317e31dfd7ca3dbc08c3	0.68
9266ee26eeabc6a220c518083d91120a	0.85
9d66bd49ae60477c6c2839da1f80f58e	0.55
e7e94efa8a7859edbfe8f183c4e09899	0.87
18eb929cf9350e0af65cf863c2786858	0.61
232af231b1a3a8ca6ef3bf5432418b64	0.50
2903f2e41955a0f7fe924306eadea605	0.82
87de2eb4c03fc0e1b49d08f88e0f1b2b	0.84
dd15951e49efb7d086763a72ace1db22	0.85
24e1cc515ec230a9ee79e0d1439153f8	0.51
e763d7f5f62237cb07c7a6be71f8a14a	0.51
d3f9b5e88b00304795c58ec817dc4f7f	0.81
36ff3b8d1ea197de2dcfb7e6194f0d2e	0.78
571d1a0b0be4207e7f8c8f772047a11f	0.73
deb6b4495010674c5ece6687ab07ac12	0.76
b0724e236626ab7f258d7ae13385f209	0.82
e6b701724e0bf31ddd9bc90006eaa611	0.76
157516832cb64f86e81a522448e4d4ee	0.66
5258515ff2816e94d24b2bd02f8ae803	0.77
2b8622a11b3ffaceef5df6e63ee7b664	0.84
82498541adc83039e103a5f14460c2c7	0.78
